# Supplementary material for: Inside the Mind of a Medicinal Chemist: The Role of Human Bias in Compound Prioritization during Drug Discovery
Source: PLoS One. 2012 Nov 21;7(11):e48476. doi: 10.1371/journal.pone.0048476 (PMC3504051; doi:10.1371/journal.pone.0048476)
Supplement: Table S8 — Descriptors identified as important by the RF classifiers for selections made by the simulated classifiers. (XLSX) [file pone.0048476.s020.xlsx]

## Sheet: toy_models_all_classifiers_cuto
Simulated Classifier	Descriptors	Z-Score
Atoms	Num_Atoms_bin	5.02999
Molecular_PolarSurfaceArea	MPSA_bin	3.67836
Molecular_PolarSurfaceArea	MFPSA_bin	3.63511
Molecular_PolarSurfaceArea	sulfonamide	2.99945
atoms_MPSA	Num_Atoms_bin	3.74438
atoms_MPSA	MFPSA_bin	3.40701
atoms_MPSA	MPSA_bin	2.33984
atoms_MPSA	sulfonamide	2.10553
Substruct_Rings	Num_RingAssemblies	4.4191
Substruct_Rings	Num_AromaticRings	3.58558
Substruct_FG	aromatic_heteroatom	3.87973
Substruct_FG	ester	3.26612
Substruct_FG	Num_AromaticRings	2.44939
Substruct_Rings_FG	aromatic_heteroatom	3.71553
Substruct_Rings_FG	ester	3.19925
Substruct_Rings_FG	Num_AromaticRings	3.01491
Atoms_MPSA_Substruct_Rings	Num_Atoms_bin	3.23692
Atoms_MPSA_Substruct_Rings	MFPSA_bin	2.70448
Atoms_MPSA_Substruct_Rings	Num_RingAssemblies	2.64087
Atoms_MPSA_Substruct_Rings_FG	aromatic_heteroatom	3.16978
Atoms_MPSA_Substruct_Rings_FG	Num_Atoms_bin	2.41656
Atoms_MPSA_Substruct_Rings_FG	Num_AromaticRings	2.30292
Atoms_MPSA_Substruct_Rings_FG	MFPSA_bin	2.15343
