# Supplementary material for: Inside the Mind of a Medicinal Chemist: The Role of Human Bias in Compound Prioritization during Drug Discovery
Source: PLoS One. 2012 Nov 21;7(11):e48476. doi: 10.1371/journal.pone.0048476 (PMC3504051; doi:10.1371/journal.pone.0048476)
Supplement: Table S9 — Descriptors identified as important by the SNB classifiers for selections made by chemists. The best 1 parameter model is designated 1_paramater (this corresponds to the descriptor that underlies the primary parameter), and the final SNB model is designated N_parameters. (XLSX) [file pone.0048476.s021.xlsx]

## Sheet: 195_SNB_Models_Anonymous_parame
Chemist	Descriptors	SNB Classifier
chemist_1	RSP_RSP2_RSP3	N_parameters
chemist_1	smarts_fp	N_parameters
chemist_2	donor_acceptor_bin	N_parameters
chemist_2	smarts_fp	N_parameters
chemist_3	Num_Atoms	N_parameters
chemist_3	Molecular_PolarSurfaceArea	N_parameters
chemist_4	Num_Atoms	N_parameters
chemist_4	smarts_fp	N_parameters
chemist_4	RB_AB_RA	N_parameters
chemist_5	NPlusO_Count	N_parameters
chemist_5	RB_AB_RA	N_parameters
chemist_5	C_CA	N_parameters
chemist_6	RSP_RSP2_RSP3_RA	N_parameters
chemist_6	smarts_fp	N_parameters
chemist_7	ALogP	N_parameters
chemist_7	scaffold_HBD	N_parameters
chemist_7	Num_RGroups_HBDorHBA	N_parameters
chemist_8	SAscore	N_parameters
chemist_8	RSP_RSP2_RSP3	N_parameters
chemist_9	NPlusO_Count	N_parameters
chemist_9	RB_AB_RA	N_parameters
chemist_10	RSP_RSP2_RSP3_RA	N_parameters
chemist_11	Num_Atoms	N_parameters
chemist_11	smarts_fp	N_parameters
chemist_11	RB_AB_RA	N_parameters
chemist_12	Molecular_PolarSurfaceArea	N_parameters
chemist_12	smarts_fp	N_parameters
chemist_13	SAscore	N_parameters
chemist_13	RSP_RSP2_RSP3	N_parameters
chemist_14	nitro	N_parameters
chemist_14	aniline_amine_prim_or_sec	N_parameters
chemist_14	michael_acceptor	N_parameters
chemist_14	aromatic_heteroatom	N_parameters
chemist_14	RB_AB_RA	N_parameters
chemist_15	NPlusO_Count	N_parameters
chemist_15	RB_AB_RA	N_parameters
chemist_16	Similarity	N_parameters
chemist_16	RB_AB_RA	N_parameters
chemist_17	RSP_RSP2_RSP3_RA	N_parameters
chemist_17	RGroup_HBD	N_parameters
chemist_17	RGroup_HBA	N_parameters
chemist_17	scaffold_HBD	N_parameters
chemist_17	scaffold_HBA	N_parameters
chemist_18	RSP_RSP2_RSP3_RA	N_parameters
chemist_18	smarts_fp	N_parameters
chemist_19	ALogP	N_parameters
chemist_19	RB_AB_RA	N_parameters
chemist_1	smarts_fp	1_parameter
chemist_1	michael_acceptor	1_parameter
chemist_1	aliphatic_halogen	1_parameter
chemist_1	nitro	1_parameter
chemist_1	aniline_amine_prim_or_sec	1_parameter
chemist_2	smarts_fp	1_parameter
chemist_2	michael_acceptor	1_parameter
chemist_2	aliphatic_halogen	1_parameter
chemist_2	nitro	1_parameter
chemist_2	aniline_amine_prim_or_sec	1_parameter
chemist_3	Num_Atoms	1_parameter
chemist_4	Num_Atoms	1_parameter
chemist_5	NPlusO_Count	1_parameter
chemist_6	RB_AB_RA_NR_SA	1_parameter
chemist_7	RGroup_HBD	1_parameter
chemist_7	RGroup_HBA	1_parameter
chemist_7	scaffold_HBD	1_parameter
chemist_7	scaffold_HBA	1_parameter
chemist_8	RSP_RSP2_RSP3	1_parameter
chemist_9	Num_RingBonds	1_parameter
chemist_9	Num_AromaticBonds	1_parameter
chemist_9	Num_RingAssemblies	1_parameter
chemist_10	RSP_RSP2_RSP3_RA	1_parameter
chemist_11	RB_AB_RA	1_parameter
chemist_12	Molecular_PolarSurfaceArea	1_parameter
chemist_13	RB_AB_RA_NR_SA	1_parameter
chemist_14	nitro	1_parameter
chemist_14	aniline_amine_prim_or_sec	1_parameter
chemist_14	michael_acceptor	1_parameter
chemist_14	aromatic_heteroatom	1_parameter
chemist_15	NPlusO_Count	1_parameter
chemist_16	RSP_RSP2_RSP3	1_parameter
chemist_17	RGroup_HBD	1_parameter
chemist_17	RGroup_HBA	1_parameter
chemist_17	scaffold_HBD	1_parameter
chemist_17	scaffold_HBA	1_parameter
chemist_18	smarts_fp	1_parameter
chemist_19	RB_AB_RA	1_parameter
