# Supplementary material for: Inside the Mind of a Medicinal Chemist: The Role of Human Bias in Compound Prioritization during Drug Discovery
Source: PLoS One. 2012 Nov 21;7(11):e48476. doi: 10.1371/journal.pone.0048476 (PMC3504051; doi:10.1371/journal.pone.0048476)
Supplement: Table S10 — Descriptors identified as important by the RF classifiers for selections made by the chemists. (XLSX) [file pone.0048476.s022.xlsx]

## Sheet: RP_cutoff_2.1_desc_RP
Chemist	Descriptor	Z-Score
chemist_1	carboxylic_acid	4.71452
chemist_1	aniline_amine_prim_or_sec	4.00735
chemist_1	Num_NegativeAtoms	2.63165
chemist_1	ester	2.12311
chemist_2	michael_acceptor	2.59261
chemist_2	nitro	2.35137
chemist_3	Num_Atoms_bin	2.64175
chemist_4	Num_Atoms_bin	2.75836
chemist_4	Similarity_bin	2.48637
chemist_4	Num_Rings	2.3496
chemist_5	aromatic_halogen	5.4775
chemist_5	Num_RingAssemblies	2.12514
chemist_6	ester	2.14127
chemist_7	ALogP_bin	2.40829
chemist_7	scaffold_HBD	2.37198
chemist_7	Num_RGroups_HBDorHBA	2.26085
chemist_8	Num_RingAssemblies	3.20925
chemist_8	SAscore_bin	3.07864
chemist_9	Num_AromaticRings	4.02626
chemist_9	Num_RingAssemblies	2.55999
chemist_10	Num_RingAssemblies	5.522
chemist_10	Num_Rings	3.85976
chemist_11	ketone	6.31045
chemist_11	michael_acceptor	4.14957
chemist_12	ketone	6.40696
chemist_12	sulfonamide	2.46578
chemist_12	MPSA_bin	2.13723
chemist_13	SAscore_bin	3.60829
chemist_13	Num_RingAssemblies	2.80011
chemist_13	Num_SpiroAtoms	2.79442
chemist_14	nitro	4.45642
chemist_14	aniline_amine_prim_or_sec	3.12767
chemist_14	michael_acceptor	2.80459
chemist_14	aromatic_heteroatom	2.47361
chemist_15	Num_RingAssemblies	2.91553
chemist_16	Num_Rings	3.3445
chemist_16	Num_SpiroAtoms	2.25866
chemist_16	carboxylic_acid	2.13343
chemist_17	scaffold_HBD	5.23778
chemist_17	michael_acceptor	2.44572
chemist_18	michael_acceptor	5.23617
chemist_18	ketone	3.0651
chemist_18	carboxylic_acid	2.34887
chemist_19	Num_RingAssemblies	3.51393
chemist_19	Num_Rings	2.5761
chemist_19	ALogP_bin	2.45153
