# Supplementary material for: Inside the Mind of a Medicinal Chemist: The Role of Human Bias in Compound Prioritization during Drug Discovery
Source: PLoS One. 2012 Nov 21;7(11):e48476. doi: 10.1371/journal.pone.0048476 (PMC3504051; doi:10.1371/journal.pone.0048476)
Supplement: Table S11 — ECFP4 features extracted from NB models built using consensus voting (>75% agreement) for desirable features. Compounds selected by >75% of the chemists were categorized as desirable, and all others were categorized as undesirable. The 50 features most indicative of the desirable category that were present at least 2 times are reported in SMILES format. (XLS) [file pone.0048476.s023.xls]

## Sheet: GOOD
FragmentSmiles
[*]C(=[*])[c]1:[cH]:n:n([c](:[*]):[*]):[c]:1C
[*][c]1:[cH]:n:n([c](:[*]):[*]):[c]:1[*]
[*]=C1[*][*]CN1
[*]C([*])[c]1:[cH]:[*]:[c]([*]):[cH]:[cH]:1
[*]C(=[*])[c]1:[cH]:n:n([*]):[c]:1[*]
[*]1[*]NCC1
[*]C([*])[c](:[cH]:[*]):[cH]:[*]
[*][c]1:[*]:[*]:n:n:1[c](:[*]):[*]
[*][c]1:[*]:[*]:n([*]):[c]:1C
[*]:[c](:[*])C(=O)NC
[*]NC(=O)[c](:[*]):[*]
[*]C[C@H](N[*])[c](:[*]):[*]
[*]=C1N[C@H](CO1)[c](:[cH]:[*]):[cH]:[*]
[*][c]1:[*]:[cH]:[cH]:[c](:[cH]:1)[C@H]2C[*][*]N2
[*]=C1N[C@H](CO1)[c](:[*]):[*]
[*][C@H]1COC(=O)N1
[*]:[c](:[*])[C@H]1COC(=O)N1
[*]C[c]1:[c]([*]):n:o:[c]:1C(C)(C)C
[*][c]1:n:o:[c](:[c]:1[*])C([*])([*])[*]
[*]O[c]1:[cH]:[c](:[cH]:[*]:[c]:1[*])C([*])[*]
[*][c]1:o:n:[c]2CC[*]C[c]:1:2
[*]C[c]1:n:o:[c]([*]):[c]:1[*]
[*]NC(=O)O[*]
[*]O[c]1:[cH]:[*]:[c]([*]):[cH]:[c]:1OC
[*][c]1:[*]:[*]:o:[c]:1C(C)(C)C
[*]:[cH]:[c](OCC):[cH]:[*]
[*][c]1:[cH]:n:n([c](:[cH]:[*]):[cH]:[*]):[c]:1C
[*]N[*]
[*]:[c]1:[*][*]CCNC1=O
[*]CO[c]1:[cH]:[cH]:[*]:[c]([*]):[cH]:1
[*][c]1:[*]:[*]:o:[c]:1C([*])([*])[*]
[*]C(=[*])NC
[*][C@@H]1[*][*]OC1
[*]:n(:[*])[c]1:[cH]:[*]:[cH]:[cH]:[cH]:1
[*][c]1:[*]:[*]:n:o:1
[*]O[c]1:[cH]:[*]:[cH]:[cH]:[c]:1OC
[*]N[c]1:[cH]:[cH]:[c]([*]):[*]:[c]:1[*]
[*][c]1:[*]:[*]:o:n:1
[*]:[c](:[*])OCC
[*]:[c](:[*])[c]1:[cH]:[*]:[cH]:[cH]:[cH]:1
[*]:[cH]:[c]1N[*][*][c]:1:[*]
[*]n1:[*]:[*]:[cH]:n:1
[*][c]1:[*]:[cH]:[cH]:[c](:[cH]:1)C(F)(F)F
[*]NC
[*]:[cH]:[c](:[cH]:[*])n(:[*]):[*]
[*]:[c](:[*])C(C)(C)C
[*]C(=[*])[c]1:[cH]:[*]:[*]:n:1
[*]CC(=O)N[*]
[*]C1([*])[*][*][c](:[*]):[c]1:[cH]:[*]
[*]:[cH]:[c](:[cH]:[*])C(F)(F)F
