# Supplementary material for: Inside the Mind of a Medicinal Chemist: The Role of Human Bias in Compound Prioritization during Drug Discovery
Source: PLoS One. 2012 Nov 21;7(11):e48476. doi: 10.1371/journal.pone.0048476 (PMC3504051; doi:10.1371/journal.pone.0048476)
Supplement: Table S12 — ECFP4 features extracted from NB models built using consensus voting (>75% agreement) for undesirable features. Compounds unselected by >75% of the chemists were categorized as undesirable, and all others were categorized as desirable. The 50 features most indicative of the undesirable category that were present at least 2 times are reported in SMILES format. (XLS) [file pone.0048476.s024.xls]

## Sheet: BAD
FragmentSmiles
[*][C@H]1[*][c](:[*]):[c](C[C@@H]1N([*])[*]):[c]([*]):[*]
[*][N+](=O)[*]
[*][N+](=[*])[O-]
[*]:[c](:[*])[N+](=O)[O-]
[*][N+](=[*])[*]
[*][c](:[*]):[c](:[cH]:[*])[N+](=[*])[*]
[*][c](:[*]):[c](:[cH]:[*])[N+](=O)[O-]
[*]C[C@H](O[*])C([*])[*]
[*]C1=C2C[*][*]CCN2[c](:[cH]:[*]):[c](:[*])[*]1
[*]C[c]1:[c]([*]):[*]:[c](:[*]):[c](:[cH]:[*]):[c]:1N
[*]C(=[*])C(=O)[c](:[*]):[*]
[*]C[C@H]1OCC[*][C@@H]1[*]
[*]N1[*]CO[C@H]2C[c](:[*]):[*]C[C@H]12
[*]=C1[*]C2=[*][*]CN2[c]3:[cH]:[cH]:[*]:[cH]:[c]1:3
[*]C(=[*])C1=C([*])[*][*][c](:[*]):[c](:[cH]:[*])C1=O
[*]C(=[*])[c]1:[c]([*]):[*]:[cH]:[cH]:[c]:1C
[*]N1[*]=C([*])C(=O)[c]2:[cH]:[cH]:[*]:[cH]:[c]1:2
[*]:[cH]:[c]1CCC[*][c]:1:[*]
[*]C(=[*])C1=C2CC[*][*]CN2C(=[*])[*]=C1[*]
[*]O[c]1:[cH]:[*]:[c]([*]):[c]2C[*][C@H]([*])C[c]:1:2
[*]CC1=C(C(=O)O[*])C(=O)[c](:[*]):[*]N1[*]
[*]:[c]1C[c]2:[cH]:[cH]:[*]:[cH]:[c]:2[c]:1:[*]
[*]:[c](:[*])C1=N[*]CCC1
[*][c](:[*]):[c](N):[c]([*]):[*]
[*]C(=C(C(=[*])[*])C(=[*])[*])[*]
[*]O[C@@H]1C[c](:[c]([*]):[*]):[c](:[*])[*][C@H]1[*]
[*]CBr
[*][c]1:[*]:[cH]:[c](:[cH]:[cH]:1)[N+](=[*])[*]
[*][C@@H]1[*]N([*])CCO1
[*]n1:[*]:[*]:[c]2[*]C(=[*])N(C)C(=O)[c]:1:2
[*][c]1:[*]:[*]:[c]2:[*][*]CCC(=O)[c]:1:2
[*][N+](=[*])[c](:[cH]:[*]):[cH]:[*]
[*]:[cH]:[c](:[cH]:[*])[N+](=O)[O-]
[*]N([*])C1=C([*])CCC1
[*]COC(=O)C(=C([*])[*])C(=[*])[*]
[*][c]1:[*]:[cH]:[cH]:[c]2:n:[cH]:[c]([*]):[c]:1:2
[*]N1[*][*]:[c](:[*])CCC1
[*]=C1CCCN1[c](:[*]):[*]
[*]=C
[*]CC(=C([*])[*])N([*])[*]
[*]C[c]1:[c]([*]):[*]:[cH]:[cH]:[c]:1OC
[*]:[c]1:[*][*]CC1=O
[*]C1[*][c](:[*]):[c](:[cH]:[*])C(=O)C1
[*]:[c]1:[*]C[C@H]2O[*]CN(C)[C@@H]2C1
[*][C@H]1[*][*]C(=[*])C1
[*]C[C@@H](C([*])[*])N([*])[*]
[*]C(=[*])[c]1:[c]([*]):[*]:[*]:n:1[*]
[*][c](:[*]):[c]1:[c]([*]):[*]:[*]:[c]:1:[*]
[*][C@@H]1[*][*]CN1C
[*]C([*])[c](:[cH]:[*]):[c]([*]):[*]
